# Supplementary material for: Scabies in 604 Patients: A Glimpse into the Disease Burden and Its Associated Mortality in Hong Kong
Source: Trop Med Infect Dis. 2024 Oct 19;9(10):245. doi: 10.3390/tropicalmed9100245 (PMC11511146; doi:10.3390/tropicalmed9100245)
Supplement: Supplementary file 1 [file tropicalmed-09-00245-s001.zip]

Archive with 1 entries (1 files):
- tropicalmed-3253220-supplementary.pdf
